# Supplementary material for: Muscone inhibits angiotensin II–induced cardiac hypertrophy through the STAT3, MAPK and TGF-β/SMAD signaling pathways
Source: Mol Biol Rep. 2023 Dec 29;51(1):39. doi: 10.1007/s11033-023-08916-1 (PMC10756871; doi:10.1007/s11033-023-08916-1)
Supplement: Supplementary file 3 — Supplementary Material 3: Predicted results for potential target proteins [file 11033_2023_8916_MOESM3_ESM.csv]

Supplementary Table 2: Predicted results for potential target proteins
Target	Common name	Uniprot ID	ChEMBL ID	Target Class
Cytochrome P450 19A1	CYP19A1	P11511	CHEMBL1978	Cytochrome P450
Carbonic anhydrase II	CA2	P00918	CHEMBL205	Lyase
Acyl coenzyme A:cholesterol acyltransferase	CES1	P23141	CHEMBL2265	Enzyme
Carboxylesterase 2	CES2	O00748	CHEMBL3180	Enzyme
Nuclear receptor subfamily 1 group I member 3 (by homology)	NR1I3	Q14994	CHEMBL5503	Nuclear receptor
Carbonic anhydrase I	CA1	P00915	CHEMBL261	Lyase
Carbonic anhydrase IV	CA4	P22748	CHEMBL3729	Lyase
Androgen Receptor	AR	P10275	CHEMBL1871	Nuclear receptor
Epoxide hydratase	EPHX2	P34913	CHEMBL2409	Protease
P2X purinoceptor 7	P2RX7	Q99572	CHEMBL4805	Ligand-gated ion channel
Epoxide hydrolase 1	EPHX1	P07099	CHEMBL1968	Protease
Poly [ADP-ribose] polymerase-1	PARP1	P09874	CHEMBL3105	Enzyme
Melatonin receptor 1A	MTNR1A	P48039	CHEMBL1945	Family A G protein-coupled receptor
Melatonin receptor 1B	MTNR1B	P49286	CHEMBL1946	Family A G protein-coupled receptor
Prostaglandin E synthase	PTGES	O14684	CHEMBL5658	Enzyme
11-beta-hydroxysteroid dehydrogenase 1	HSD11B1	P28845	CHEMBL4235	Enzyme
Cathepsin K	CTSK	P43235	CHEMBL268	Protease
Metabotropic glutamate receptor 5	GRM5	P41594	CHEMBL3227	Family C G protein-coupled receptor
Translocator protein (by homology)	TSPO	P30536	CHEMBL5742	Membrane receptor
Arachidonate 5-lipoxygenase	ALOX5	P09917	CHEMBL215	Oxidoreductase
Cyclooxygenase-1	PTGS1	P23219	CHEMBL221	Oxidoreductase
Cyclooxygenase-2	PTGS2	P35354	CHEMBL230	Oxidoreductase
Quinone reductase 2	NQO2	P16083	CHEMBL3959	Enzyme
Dopamine transporter	SLC6A3	Q01959	CHEMBL238	Electrochemical transporter
Cytochrome P450 17A1	CYP17A1	P05093	CHEMBL3522	Cytochrome P450
Bromodomain-containing protein 4	BRD4	O60885	CHEMBL1163125	Reader
Muscarinic acetylcholine receptor M1 (by homology)	CHRM1	P11229	CHEMBL216	Family A G protein-coupled receptor
Zinc finger protein GLI2	GLI2	P10070	CHEMBL5119	Transcription factor
Zinc finger protein GLI1	GLI1	P08151	CHEMBL5461	Transcription factor
Steroid 5-alpha-reductase 1	SRD5A1	P18405	CHEMBL1787	Oxidoreductase
Metabotropic glutamate receptor 1	GRM1	Q13255	CHEMBL3772	Family C G protein-coupled receptor
Indoleamine 2,3-dioxygenase	IDO1	P14902	CHEMBL4685	Enzyme
Polyamine oxidase	PAOX	Q6QHF9	CHEMBL2105	Enzyme
Serine/threonine-protein kinase AKT	AKT1	P31749	CHEMBL4282	Kinase
Cannabinoid receptor 2	CNR2	P34972	CHEMBL253	Family A G protein-coupled receptor
FK506-binding protein 1A	FKBP1A	P62942	CHEMBL1902	Isomerase
MAP kinase p38 alpha	MAPK14	Q16539	CHEMBL260	Kinase
C5a anaphylatoxin chemotactic receptor	C5AR1	P21730	CHEMBL2373	Family A G protein-coupled receptor
Melanocortin receptor 4	MC4R	P32245	CHEMBL259	Family A G protein-coupled receptor
Estradiol 17-beta-dehydrogenase 2	HSD17B2	P37059	CHEMBL2789	Enzyme
Phosphodiesterase 4B	PDE4B	Q07343	CHEMBL275	Phosphodiesterase
Prolyl endopeptidase	PREP	P48147	CHEMBL3202	Protease
Voltage-gated potassium channel subunit Kv1.5	KCNA5	P22460	CHEMBL4306	Voltage-gated ion channel
Cannabinoid receptor 1	CNR1	P21554	CHEMBL218	Family A G protein-coupled receptor
Sphingosine 1-phosphate receptor Edg-3	S1PR3	Q99500	CHEMBL3892	Family A G protein-coupled receptor
Aldo-keto-reductase family 1 member C3	AKR1C3	P42330	CHEMBL4681	Enzyme
Serotonin 2a (5-HT2a) receptor	HTR2A	P28223	CHEMBL224	Family A G protein-coupled receptor
Serotonin 2c (5-HT2c) receptor	HTR2C	P28335	CHEMBL225	Family A G protein-coupled receptor
Cathepsin (H and K)	CTSH	P09668	CHEMBL2225	Protease
Cathepsin L	CTSL	P07711	CHEMBL3837	Protease
Cathepsin (B and K)	CTSB	P07858	CHEMBL4072	Protease
Norepinephrine transporter	SLC6A2	P23975	CHEMBL222	Electrochemical transporter
Orexin receptor 2	HCRTR2	O43614	CHEMBL4792	Family A G protein-coupled receptor
Orexin receptor 1	HCRTR1	O43613	CHEMBL5113	Family A G protein-coupled receptor
Protein arginine N-methyltransferase 3	PRMT3	O60678	CHEMBL5891	Writer
Serotonin transporter	SLC6A4	P31645	CHEMBL228	Electrochemical transporter
Serotonin 7 (5-HT7) receptor	HTR7	P34969	CHEMBL3155	Family A G protein-coupled receptor
Estradiol 17-beta-dehydrogenase 1	HSD17B1	P14061	CHEMBL3181	Enzyme
Voltage-gated N-type calcium channel alpha-1B subunit	CACNA1B	Q00975	CHEMBL4478	Voltage-gated ion channel
Alcohol dehydrogenase alpha chain	ADH1A	P07327	CHEMBL1970	Oxidoreductase
NAD-dependent deacetylase sirtuin 2	SIRT2	Q8IXJ6	CHEMBL4462	Eraser
Muscarinic acetylcholine receptor M2 (by homology)	CHRM2	P08172	CHEMBL211	Family A G protein-coupled receptor
Serotonin 2b (5-HT2b) receptor	HTR2B	P41595	CHEMBL1833	Family A G protein-coupled receptor
Steroid 5-alpha-reductase 2	SRD5A2	P31213	CHEMBL1856	Oxidoreductase
Polyadenylate-binding protein 1	PABPC1	P11940	CHEMBL1293286	Unclassified protein
Thymidylate synthase	TYMS	P04818	CHEMBL1952	Transferase
GABA-A receptor; alpha-3/beta-3/gamma-2	GABRB3 GABRA3 GABRG2	P28472 P34903 P18507	CHEMBL2094120	Ligand-gated ion channel
GABA-A receptor; alpha-1/beta-3/gamma-2	GABRB3 GABRG2 GABRA1	P28472 P18507 P14867	CHEMBL2094121	Ligand-gated ion channel
GABA-A receptor; alpha-5/beta-3/gamma-2	GABRB3 GABRG2 GABRA5	P28472 P18507 P31644	CHEMBL2094122	Ligand-gated ion channel
GABA-A receptor; alpha-2/beta-3/gamma-2	GABRA2 GABRB3 GABRG2	P47869 P28472 P18507	CHEMBL2094130	Ligand-gated ion channel
GABA-A receptor; alpha-6/beta-3/gamma-2	GABRG2 GABRB3 GABRA6	P18507 P28472 Q16445	CHEMBL2095190	Ligand-gated ion channel
Dual specificity phosphatase Cdc25B	CDC25B	P30305	CHEMBL4804	Phosphatase
Peroxisome proliferator-activated receptor alpha	PPARA	Q07869	CHEMBL239	Nuclear receptor
Fatty acid binding protein epidermal	FABP5	Q01469	CHEMBL3674	Fatty acid binding protein family
Peroxisome proliferator-activated receptor delta	PPARD	Q03181	CHEMBL3979	Nuclear receptor
Free fatty acid receptor 1	FFAR1	O14842	CHEMBL4422	Family A G protein-coupled receptor
Fatty acid binding protein intestinal	FABP2	P12104	CHEMBL4879	Fatty acid binding protein family
Phosphodiesterase 7A	PDE7A	Q13946	CHEMBL3012	Phosphodiesterase
Heat shock protein HSP 90-alpha	HSP90AA1	P07900	CHEMBL3880	Other cytosolic protein
Phosphodiesterase 7B	PDE7B	Q9NP56	CHEMBL4716	Phosphodiesterase
ATP-binding cassette sub-family G member 2	ABCG2	Q9UNQ0	CHEMBL5393	Primary active transporter
Monoamine oxidase B	MAOB	P27338	CHEMBL2039	Oxidoreductase
Carbonic anhydrase VII	CA7	P43166	CHEMBL2326	Lyase
Matrix metalloproteinase 13	MMP13	P45452	CHEMBL280	Protease
G-protein coupled receptor kinase 2	GRK2	P25098	CHEMBL4079	Kinase
Glucagon receptor	GCGR	P47871	CHEMBL1985	Family B G protein-coupled receptor
Cyclin-dependent kinase 2/cyclin E	CCNE2 CDK2 CCNE1	O96020 P24941 P24864	CHEMBL2094126	Other cytosolic protein
Neurokinin 1 receptor	TACR1	P25103	CHEMBL249	Family A G protein-coupled receptor
Dopamine D2 receptor	DRD2	P14416	CHEMBL217	Family A G protein-coupled receptor
Dopamine D4 receptor	DRD4	P21917	CHEMBL219	Family A G protein-coupled receptor
Sodium channel protein type II alpha subunit	SCN2A	Q99250	CHEMBL4187	Voltage-gated ion channel
Carbonic anhydrase VA	CA5A	P35218	CHEMBL4789	Lyase
Sodium channel protein type X alpha subunit	SCN10A	Q9Y5Y9	CHEMBL5451	Voltage-gated ion channel
Urotensin II receptor	UTS2R	Q9UKP6	CHEMBL3764	Family A G protein-coupled receptor
Alpha-2a adrenergic receptor	ADRA2A	P08913	CHEMBL1867	Family A G protein-coupled receptor
c-Jun N-terminal kinase 1	MAPK8	P45983	CHEMBL2276	Kinase
Mannose-6-phosphate isomerase	MPI	P34949	CHEMBL2758	Isomerase
Cytochrome P450 11B1	CYP11B1	P15538	CHEMBL1908	Cytochrome P450
Cytochrome P450 11B2	CYP11B2	P19099	CHEMBL2722	Cytochrome P450
Heme oxygenase 1 (by homology)	HMOX1	P09601	CHEMBL2823	Enzyme
